# Supplementary material for: Progesterone Induces Apoptosis and Steroidogenesis in Porcine Placental Trophoblasts
Source: Animals (Basel). 2022 Oct 8;12(19):2704. doi: 10.3390/ani12192704 (PMC9558511; doi:10.3390/ani12192704)
Supplement: Supplementary file 1 [file animals-12-02704-s001.zip]

Archive with 2 entries (2 files):
- Supplementary Materials Figure S1.pdf
- Supplementary Materials Table S1.pdf
